# Supplementary material for: Wearable Pressure Sensor Using Porous Natural Polymer Hydrogel Elastomers with High Sensitivity over a Wide Sensing Range
Source: Polymers (Basel). 2023 Jun 19;15(12):2736. doi: 10.3390/polym15122736 (PMC10301135; doi:10.3390/polym15122736)
Supplement: Supplementary file 1 [file polymers-15-02736-s001.zip]

Archive with 1 entries (1 files):
- polymers-2428015-supplementary.pdf
